# Supplementary material for: Essential role of an ERV-derived Env38 protein in adaptive humoral immunity against an exogenous SVCV infection in a zebrafish model
Source: PLoS Pathog. 2023 Apr 4;19(4):e1011222. doi: 10.1371/journal.ppat.1011222 (PMC10072453; doi:10.1371/journal.ppat.1011222)
Supplement: S1 Table — (XLSX) [file ppat.1011222.s010.xlsx]

## Sheet: S 11Table
S1 Table. Primers used in this study
Targets	Sequences	Application
pAcGHLT-Env38-F	ATGTGCCTGGATGCGTTCCCA	Sf9 expression
pAcGHLT-Env38-R	ACCAGTGAACAGAGGTGCGTC	Sf9 expression
pcDNA3.1-LTR-Env38-F	AAGGAAAAAAGCGGCCGCAAAAGGAAAA TGCTTATTCATGCTTAGA	Eukaryotic expression
pcDNA3.1-LTR-Env38-R	CCCAAGCTTGGG TGGCACCAGCTTCAGCGAAGTATC	Eukaryotic expression
pEGFP-Env38-F	TCGAGCTCAAGCTTCGAATTCATGAAGGAGTTGTTATTGTTTGGACT	Eukaryotic expression
pEGFP-Env38-R	GTACCGTCGACTGCAGAATTCCTAACACATAAGTTTATCAGTTTGGCC	Eukaryotic expression
pDisplay-MHCIIα-F	TCAGATCTCGAGCTCAAGCTTATGGATCTGTTTGGTTTTCTTCTGA	Eukaryotic expression/Gene expression
pDisplay-MHCIIα-R	CGACTGCAGAATTCGAAGCTTTTAGTTGCAGTTGTTTCCTTTAATGA	Eukaryotic expression/Gene expression
pDisplayMHC-IIαΔα1-F	GGGGCCCAGCCGGCCAGATCTGACCCTCCTGTGACATCCATTT	Eukaryotic expression
pDisplay-MHC-IIαΔα1-R	GCCGCGGATCCCGGGAGATCTTTAGTTGCAGTTGTTTCCTTTAATGA	Eukaryotic expression
pDisplay-MHCIIβ-F	TCAGATCTCGAGCTCAAGCTTATGTTGCCGCTAAAGTACTTGACA	Eukaryotic expression
pDisplay-MHCIIβ-R	CGACTGCAGAATTCGAAGCTTCTAGTGAGGTACCAGGATCCTCCC	Eukaryotic expression
pCMV-CD4-F	GAATTCGGTCGACCGAGATCTCCCAAAGTGCCTGCTCTGC	Eukaryotic expression
pCMV-CD4-R	CCGCGGTACCTCGAGAGATCTTCAGGTCTTGTAGAATCCCTTTGG	Eukaryotic expression
pCMV-CD4ΔD1-F	GAATTCGGTCGACCGAGATCTGACCTTGCCCCTTCTCCAGC	Eukaryotic expression
pCMV-CD4ΔD1-2-F	GAATTCGGTCGACCGAGATCTGACCTTGCCCCTTCTCCAGC	Eukaryotic expression
pCMV-CD4CD4ΔD1-3-F	GAATTCGGTCGACCGAGATCTAAGGTTTCCCCTTCTGGAAGTT	Eukaryotic expression
pCMV-CD4-D2-F	AAGGAAAAAAGCGGCCGCAAAAGGAAAACCCAAAGTGCCTGCTCTG	Eukaryotic expression
pCMV-CD4-D2-R	CCCAAGCTTGGG TATAACGGAAACAGTAGTTGT	Eukaryotic expression
pcDNA3.1-Env38-SU-F	AAGGAAAAAAGCGGCCGCAAAAGGAAAAATGAAGGAGTTGTTATTG	Eukaryotic expression
pcDNA3.1-Env38-SU-R	CCCAAGCTTGGG GTCTTCGGGTACATCAGTGCC	Eukaryotic expression
pcDNA3.1-Env38-TM-F	AAGGAAAAAAGCGGCCGCAAAAGGAAAAACCACCGGTGACAAGATA	Eukaryotic expression
pcDNA3.1-Env38-TM-R	CCCAAGCTTGGG ACACATAAGTTTATCAGTTTG	Eukaryotic expression
pDisplay-furinA-F	GGGGCCCAGCCGGCCAGATCTATGGATCTCAGGCTTGCCTCA	Eukaryotic expression/Gene expression
pDisplay-furinA-R	GCCGCGGATCCCGGGAGATCTTTAAAGAGCACTTTGTGTTTTGATAAAG	Eukaryotic expression/Gene expression
pDisplay-furinB-F	ATTTGCGGCCGCAATGGATCTCAGGCTTGCCTCA	Eukaryotic expression/Gene expression
pDisplay-furinB-R	CCCAAGCTT AAGAACACTCTGAGTTCGTAT	Eukaryotic expression/Gene expression
PET28a-Env38-QF	CAGCAAATGGGTCGCGGATCCAGATGGACTCACGACAATAAATTTGG	Prokaryotic expression
PET28a-Env38-QF	ACGGAGCTCGAATTCGGATCCGGGCGTCACCCAGCCGAATAGGTC	Prokaryotic expression
Env38siRNA1-F	GATCCCCGGCTCTCTTAAGAATTGAATTCAAGAGATTCAATTCTTAAGAGAGCCTTTTTA	RNAi
Env38siRNA1-R	AGCTTAAAAAGGCTCTCTTAAGAATTGAATCTCTTGAATTCAATTCTTAAGAGAGCCGGG	RNAi
Env38siRNA2-F	GATCCCCCAGAGTAGTTCTAGATTTATTCAAGAGATAAATCTAGAACTACTCTGTTTTTA	RNAi
Env38siRNA2-R	AGCTTAAAAACAGAGTAGTTCTAGATTTATCTCTTGAATAAATCTAGAACTACTCTGGGG	RNAi
Env38siRNA3-F	GATCCCCGACTAGACAATATGCACAATTCAAGAGATTGTGCATATTGTCTAGTCTTTTTA	RNAi
Env38siRNA3-R	AGCTTAAAAAGACTAGACAATATGCACAATCTCTTGAATTGTGCATATTGTCTAGTCGGG	RNAi
Env38-QF	GAGGAATGGGTTCAGGGTA	Real-time PCR
Env38-QR	ATTTCAGGTAGGCTTCGCTT	Real-time PCR
DrLck-QF	AGATGAATGGTGTGACCAGTGTA	Real-time PCR
DrLck-QR	GATCCTGTAGTGCTTGATGATGT	Real-time PCR
DrIl-2-QF	CGCACACACTGATGATGATGAGGAT	Real-time PCR
DrIl-2-QR	TTCTGCCTCCATTCGTTCATCCA	Real-time PCR
DrCD154-QF	CGAATGGCAACAGGGCACAAGAATG	Real-time PCR
DrCD154-QR	TCTAAACACTCCTGCTGATGATGCC	Real-time PCR
DrmIgM-QF	TGAGCACAATAAGCGGAAAG	Real-time PCR
DrmIgM-QR	GCCAAGTCACAAACACCT	Real-time PCR
DrCD40-QF	TTCTCAGAGTCTGTTTGCTGGTCAC	Real-time PCR
DrCD40-QR	TCCCGTCACTACATTCCTCAC	Real-time PCR
DrIgZ-QF	AACGTCACCCAGCATTCTACAGC	Real-time PCR
DrIgZ-QR	CTTTGTTATTAAGCGTGTCC	Real-time PCR
DrViperin-QF	CTTTCTGATGAACGAAGGGT	Real-time PCR
DrViperin-QR	TGCCAGGATGTCCAAGTAGTC	Real-time PCR
DrISG15-QF	TTGATTTCGGTGCGACTTG	Real-time PCR
DrISG15-QR	TGCATCGTCACCGAGTTAT	Real-time PCR
Drβ-actin-QF	GATGCGGAAACTGGAAAGGG	Real-time PCR
Drβ-actin-QR	AGGAGGGCAAAGTGGTAAACG	Real-time PCR
DrIgM-F	TGAGCACAATAAGCGGAAAG	Gene expression
DrIgM-R	GCCAAGTCACAAACACCT	Gene expression
DrCSF-1R-F	GACCTGCTGAACTTCCTGCG	Gene expression
DrCSF-1R-R	GACTACGTAGTTGGAGTCGTTC	Gene expression
DrFcRI-F	TCTGGATGGGATCCTGATCGTTTAC	Gene expression
DrFcRI-R	CATGGTTACAGCAAAATTGATAG	Gene expression
DrCD80-F	GCTGTTGTAGGTCGCAGTG	Gene expression
DrCD80-R	GGAATCAGAGCCTCCTATGTC	Gene expression
DrCD83-F	CTAGCTACAGCTTGGCACACAGTCAG	Gene expression
DrCD83-R	ACTTGGCATTTTCAGCAAAGAGAGC	Gene expression
DrTCR-α-F	GATCTGGCTGCTCGTAATGTGCTC	Gene expression
DrTCR-α-R	GGCCTCCCACATCGTGATGCC	Gene expression
DrTCR-β-F	GCCGTAAAGAACTACGAAGCCAC	Gene expression
DrTCR-β-R	GGTAGAAATCTTCAGCCCAAC	Gene expression
F, forward primer; R, reverse primer.
